# Supplementary material for: Flavored e-cigarettes modulate embryo development, fetal growth, and potentiate early fetal demise without nicotine
Source: Commun Med (Lond). 2025 Aug 28;5:373. doi: 10.1038/s43856-025-01094-0 (PMC12394398; doi:10.1038/s43856-025-01094-0)
Supplement: Supplementary file 4 — Supplementary Data 1 [file 43856_2025_1094_MOESM4_ESM.xlsx]

## Sheet: Figure a
Litter #
SHAM	VAPE	VAPE NIC
10	8	10
9	7	12
10	8	11
9	5	11
10	9	10
9	5	4
7	9	7
5	7	9
6	4	6
6	4	9
	7	6
	9	3
	5	8
	3
	4
	11
	10

## Sheet: Figure b
Cotinine Concentrations
SHAM	VAPE	VAPE NIC
0	0	123.396
0	0	147.72
2.17109	0	94.1934
0	1.26108	120.805
0	2.23425	142.328
0	1.6505	131.099
0	0	141.466
0	0	87.5261
0	0	133.361
	11.091
	0
	0

## Sheet: Figure f
Erythrocyte Accumulation
SHAM
None	18
Low	7
Hi	4
VAPE
None	16
Low	3
Hi	10
VAPE NIC
None	21
Low	4
Hi	1

## Sheet: Figure i
Embryo Elongation Length
SHAM	VAPE	VAPE NIC
116.101	423.166	186.739
122.209	506.598	183.696
134.962	342.632	245.328
165.126	194.565	247.399
408.053	195.31	211.79
407.224	160.488	204.937
394.803	187.319	136.784
443.04	186.491	174.111
172.33	371.409	213.653
189.659	367.268	287.148
148.729	297.914	284.871
331.452	300.605	293.359
245.949	129.662	278.867
147.445	203.26	208.684
203.654	211.79	215.93
246.985	118.296	259.613
519.02	125.935	209.306
245.121	310.956	327.105
438.072	348.221	185
339.319	250.504	190.88
484.446	431.033	402.67
396.045	295.429	481.755
577.609	420.267	268.102
64.717	272.242
194.834	233.114
	191.418
	156.203
	262.926
	282.179

## Sheet: Figure j
Embryo Elongation Length				Averages			Graphed Embryo Elongation Difference from the Mean
SHAM	VAPE	VAPE NIC		Sham Average:	285.476		SHAM	VAPE	VAPE NIC
116.101	423.166	186.739		VAPE Average:	268.179		169.375	154.986	50.3502
122.209	506.598	183.696		VAPE NIC Average:	237.09		163.267	238.419	53.3935
134.962	342.632	245.328					150.514	74.4523	8.23878
165.126	194.565	247.399					120.35	73.6142	10.3091
408.053	195.31	211.79					122.576	72.8689	25.2998
407.224	160.488	204.937					121.748	107.691	32.1524
394.803	187.319	136.784					109.327	80.8602	100.306
443.04	186.491	174.111					157.564	81.6883	62.9789
172.33	371.409	213.653					113.146	103.229	23.4365
189.659	367.268	287.148					95.8176	99.0887	50.0585
148.729	297.914	284.871					136.747	29.7342	47.7812
331.452	300.605	293.359					45.976	32.4256	56.2693
245.949	129.662	278.867					39.5267	138.518	41.7773
147.445	203.26	208.684					138.031	64.919	28.4052
203.654	211.79	215.93					81.8225	56.3895	21.1592
246.985	118.296	259.613					38.4915	149.883	22.5237
519.02	125.935	209.306					233.544	142.244	27.7841
245.121	310.956	327.105					40.3548	42.777	90.0149
438.072	348.221	185					152.596	80.0421	52.0892
339.319	250.504	190.88					53.8431	17.6752	46.2096
484.446	431.033	402.67					198.97	162.853	165.58
396.045	295.429	268.102					110.569	27.2499	31.0119
577.609	420.267						292.133	152.088
64.717	272.242						220.759	4.06275
194.834	233.114						90.6419	35.0656
	191.418							76.7611
	156.203							111.977
	262.926							5.25352
	282.179							14.0001
