# Supplementary material for: Flavored e-cigarettes modulate embryo development, fetal growth, and potentiate early fetal demise without nicotine
Source: Commun Med (Lond). 2025 Aug 28;5:373. doi: 10.1038/s43856-025-01094-0 (PMC12394398; doi:10.1038/s43856-025-01094-0)
Supplement: Supplementary file 5 — Supplementary Data 2 [file 43856_2025_1094_MOESM5_ESM.xlsx]

## Sheet: Figure a
Average Embryo Weight Per Litter
SHAM	VAPE	VAPE NIC
95.14	91.9857	78.7182
99.4889	98.0167	105.59
89.9	88.9	72.77
75.9	76.3571	98.4222
88.4	105.467	62.175
92.97	66.7667	88.1857
81.8889	69.2333	76.4625
81.4857	80.3714	83.5
67.625	92.3556	70.9778
78.24	63.5	88.6667
64.375	80.5	90.7
	42.5667	61.575
	90
	101

## Sheet: Figure b
Average Placenta Weight Per Litter
SHAM	VAPE	VAPE NIC
75.31	72.9	55.0727
63.2111	66.4833	75.73
60.9	67.0125	55.86
62.5429	58.5571	80.5
61.5571	82.5667	53.6
63.66	55.9667	59.5429
53.5222	57.7333	51.7375
50.3143	54.8429	72.6833
49.85	54.5889	63.9222
55.22	48.12	63.8333
59.6	37.7667	76.9
	30.0333	46.275
	64.1
	65.95

## Sheet: Figure c
Average Embryo to Placental Weight Ratio Per Litter
SHAM	VAPE	VAPE NIC
1.27202	1.27682	1.43376
1.59557	1.47515	1.40761
1.50912	1.33266	1.32116
1.27905	1.42742	1.24009
1.45622	1.24972	1.16391
1.49068	1.21128	1.50587
1.85112	1.23954	1.49851
1.77229	1.46649	1.15256
1.35964	1.71849	1.11285
1.44317	1.30667	1.40227
1.09491	1.4161	1.18299
	1.44376	1.35088
	1.54764

## Sheet: Figure d
Individual Fetal-Placental Pair Weight Ratio
SHAM	VAPE	VAPE NIC
1.44697	1.03655	1.64049
1.18057	1.12941	1.58824
1.16609	1.35994	1.36341
1.27363	1.4048	1.52651
1.12279	1.54502	1.40333
1.36698	1.31054	1.55184
1.18435	1.15145	1.38283
1.31728	1.45639	1.38235
1.31197	1.46104	1.53138
1.34956	1.50629	1.08618
1.36578	1.36	1.31485
1.8938	1.55352	1.44505
1.71906	1.51364	1.45418
1.34197	1.23832	1.19575
1.74768	1.40102	1.34527
1.46021	1.61147	1.32575
1.58815	1.30511	1.40819
1.70766	1.1751	1.76823
1.53578	1.38129	1.2797
1.42424	1.27077	1.34615
1.59649	1.27822	1.5078
1.83962	0.935666	1.11443
1.8248	0.934316	1.47059
1.08444	1.53042	1.37044
1.47994	1.44938	1.25913
1.44222	1.86458	1.25843
1.44162	1.20067	0.928467
1.59918	2.07692	1.60499
1.35866	1.49672	1.32582
1.27534	1.07524	1.35974
0.742029	0.907143	1.51961
1.26227	1.34531	1.61011
1.30019	0.865353	1.35894
1.56859	1.30634	0.925558
1.43557	1.46215	1.11897
1.36937	0.961905	1.23785
1.69455	1.33577	1.23068
1.49597	1.42094	1.38874
1.50092	1.54651	1.28679
1.24682	1.45439	1.00313
1.12453	1.38735	1.41993
1.61017	1.51337	0.653913
1.52062	1.3752	1.17073
1.66981	1.47047	1.41107
1.77482	1.51812	1.60893
1.18484	1.6991	1.9246
1.29404	1.67091	1.58777
1.50955	2.3995	1.29693
1.63048	1.71527	1.2402
1.69185	1.53731	1.22414
1.6254	1.52605	1.6585
1.24704	1.54321	1.30384
1.27895	1.55935	1.40316
1.73856	1.81574	1.50909
1.23401	1.40283	1.28471
1.31794	1.16667	1.86227
1.11391	0.893151	1.21304
1.45189	1.69444	1.77376
1.59132	1.37626	1.63818
1.70147	2.24242	1.23188
1.32971	2.36474	1.14266
2.53561	1.8	1.13573
1.10479	1.42291	1.16893
1.26923	1.3931	1.03419
2.49488	1.43229	1.20198
1.46885	1.33815	1.35863
2.14458	1.18157	1.14286
1.38809	1.36119	1.10041
1.59909	1.48288	0.624138
1.16863	1.4292	1.0712
1.17706	2.22051	0.898754
1.49376	1.39024	1.07309
1.46007	1.46657	1.40585
1.43064	1.38339	1.34071
1.36604	1.18389	1.54209
1.74716	1.36884	1.58814
1.21191	1.72053	1.27835
0.794521	1.48902	1.51429
1.00406	1.59531	1.27333
0.869509	1.26902	1.21747
1.10882	1.73106	1.24205
1.39726	1.49202	1.12393
	1.45588	1.22034
	1.60803	1.26389
	1.74669	1.43151
	0.7443	1.26706
		1.02732
		1.53868
		1.61284
		1.4454

## Sheet: Figure e
Total Resorptions
SHAM	VAPE	VAPE NIC
0	1	0
1	2	0
0	1	0
1	2	0
2	1	0
1	2	5
1	1	2
2	1	0
2	4	3
4	1	2
	4	2
	2	0
	1	1
	3
	4
	0
	0

## Sheet: Figure f
Resorption Distribution Across Exposure
SHAM
uteri 0 resorb	2
uteri 1 resorb	4
uteri 2 resorb	3
uteri >=3 resorb	1
VAPE
uteri 0 resorb	2
uteri 1 resorb	7
uteri 2 resorb	4
uteri >=3 resorb	4
VAPE NIC
uteri 0 resorb	7
uteri 1 resorb	1
uteri 2 resorb	3
uteri >=3 resorb	2

## Sheet: Figure g
Resorption Incidence with E-Cigarette Exposure
SHAM			VAPE			VAPE NIC							RESORB INCIDENCE TO GRAPH
	Resorptions			Resorptions			Resorptions			Total Across ResorbGroup			SHAM	VAPE	VAPE NIC
uteri 0 resorb	2		uteri 0 resorb	2		uteri 0 resorb	7		uteri 0 resorb	11		0	0.181818	0.181818	0.636364
uteri 1 resorb	4		uteri 1 resorb	7		uteri 1 resorb	1		uteri 1 resorb	12		1	0.333333	0.583333	0.0833333
uteri 2 resorb	3		uteri 2 resorb	4		uteri 2 resorb	3		uteri 2 resorb	10		2	0.3	0.4	0.3
uteri >=3 resorb	1		uteri >=3 resorb	4		uteri >=3 resorb	2		uteri >=3 resorb	7		>3	0.142857	0.571429	0.285714
