# Supplementary material for: Flavored e-cigarettes modulate embryo development, fetal growth, and potentiate early fetal demise without nicotine
Source: Commun Med (Lond). 2025 Aug 28;5:373. doi: 10.1038/s43856-025-01094-0 (PMC12394398; doi:10.1038/s43856-025-01094-0)
Supplement: Supplementary file 6 — Supplementary Data 3 [file 43856_2025_1094_MOESM6_ESM.xlsx]

## Sheet: Figure a
Hif1a Gene Expression
Compiled qRT-RT-PCR Results-ddCt Method
Graphs contain 2^(-ddCt) values
	ID	TXT	Sex	18s	Hif1a	dCt	ddCt	2^(-ddCt)	Avg	SE
1	3502.6	SHAM	MALE	19.6358	27.6962	8.06035	-0.243807	1.18411	1.02624	0.0418686
2	3534.9	SHAM	MALE	20.3532	28.8906	8.53745	0.233288	0.850694
3	3596.3	SHAM	MALE	19.9011	28.0942	8.1931	-0.111059	1.08002
4	3619.2	SHAM	MALE	20.0932	28.4777	8.3845	0.0803413	0.945834
5	3355.5	SHAM	female	19.6184	27.6409	8.02253	-0.281631	1.21557
6	3597.7	SHAM	FEMALE	19.9446	28.2844	8.33975	0.0355873	0.975635
7	3373.5	SHAM	FEMALE	20.2757	28.6798	8.40414	0.0999794	0.933046
8	3621.2	SHAM	FEMALE	20.3799	28.6484	8.26857	-0.0355873	1.02497
9	3847.4	0MG	MALE	19.8211	28.4822	8.66118	0.357021	0.780775	0.841535	0.0550391
10	3364.6	0MG	MALE	19.6951	27.8359	8.14082	-0.16334	1.11988
11	3528.2	0MG	MALE	19.8312	28.9499	9.11865	0.814491	0.568609
12	3634.2	0MG	MALE	19.9891	28.4197	8.43065	0.126492	0.916056
13	3637.4	0MG	female	19.8432	28.6729	8.82974	0.525578	0.694681
14	3719.10	0MG	female	19.7366	28.1259	8.38937	0.0852089	0.942648
15	3526.4	0MG	FEMALE	20.0671	28.5705	8.50338	0.199223	0.87102
16	3527.1	0MG	FEMALE	19.7721	28.3301	8.55808	0.253916	0.838617
17	3412.11	6MG	MALE	19.9279	28.3809	8.45296	0.148804	0.901998	0.884588	0.0219043
18	3542.8	6MG	MALE	20.1739	28.7169	8.54306	0.238895	0.847394
19	3529.2	6MG	MALE	20.2501	28.8567	8.60666	0.302494	0.810849
20	3403.9	6MG	FEMALE	19.9297	28.3088	8.37909	0.0749321	0.949387
21	3494.1	6MG	FEMALE	19.4457	27.7852	8.33957	0.0354042	0.975758
22	3525.7	6MG	FEMALE	20.0196	28.6422	8.62255	0.31839	0.801964
23	3536.9	6MG	FEMALE	20.019	28.4676	8.44854	0.144381	0.904768
	Hif1a	SHAM	Median	8.30416
Sex-Specific qRT-RT-PCR Results-ddCt Method
Graphs contain 2^(-ddCt) values
	ID	TXT	Sex	18s	Hif1a	dCt	ddCt	2^(-ddCt)	Avg	SE
1	3502.6	SHAM	MALE	19.6358	27.6962	8.06035	-0.228448	1.17157	1.00442	0.062872
2	3534.9	SHAM	MALE	20.3532	28.8906	8.53745	0.248647	0.841686
3	3596.3	SHAM	MALE	19.9011	28.0942	8.1931	-0.0957003	1.06858
4	3619.2	SHAM	MALE	20.0932	28.4777	8.3845	0.0957003	0.935818
5	3355.5	SHAM	female	19.6184	27.6409	8.02253	-0.281631	1.21557	1.03731	0.0539694
6	3597.7	SHAM	FEMALE	19.9446	28.2844	8.33975	0.0355873	0.975635
7	3373.5	SHAM	FEMALE	20.2757	28.6798	8.40414	0.0999794	0.933046
8	3621.2	SHAM	FEMALE	20.3799	28.6484	8.26857	-0.0355873	1.02497
9	3847.4	0MG	MALE	19.8211	28.4822	8.66118	0.37238	0.772507	0.837367	0.0992855
10	3364.6	0MG	MALE	19.6951	27.8359	8.14082	-0.147981	1.10802
11	3528.2	0MG	MALE	19.8312	28.9499	9.11865	0.82985	0.562588
12	3634.2	0MG	MALE	19.9891	28.4197	8.43065	0.14185	0.906356
13	3637.4	0MG	female	19.8432	28.6729	8.82974	0.525578	0.694681	0.836741	0.045122
14	3719.10	0MG	female	19.7366	28.1259	8.38937	0.0852089	0.942648
15	3526.4	0MG	FEMALE	20.0671	28.5705	8.50338	0.199223	0.87102
16	3527.1	0MG	FEMALE	19.7721	28.3301	8.55808	0.253916	0.838617
17	3412.11	6MG	MALE	19.9279	28.3809	8.45296	0.164163	0.892446	0.944994	0.0886028
18	3633.5	6MG	MALE	19.8499	27.8204	7.97052	-0.318286	1.24685
19	3542.8	6MG	MALE	20.1739	28.7169	8.54306	0.254254	0.83842
20	3529.2	6MG	MALE	20.2501	28.8567	8.60666	0.317853	0.802263
21	3403.9	6MG	FEMALE	19.9297	28.3088	8.37909	0.0749321	0.949387	0.907969	0.0331267
22	3494.1	6MG	FEMALE	19.4457	27.7852	8.33957	0.0354042	0.975758
23	3525.7	6MG	FEMALE	20.0196	28.6422	8.62255	0.31839	0.801964
24	3536.9	6MG	FEMALE	20.019	28.4676	8.44854	0.144381	0.904768
	Hif1a	Male/SHAM	Median	8.2888
	Hif1a	Female/SHAM	Median	8.30416

## Sheet: Figure b
Ptgs2 Gene Expression
Compiled qRT-RT-PCR Results-ddCt Method
Graphs contain 2^(-ddCt) values
	ID	TXT	Sex	18s	Ptgs2	dCt	ddCt	2^(-ddCt)	Avg	SE
1	3502.6	SHAM	MALE	19.6358	27.7822	8.14637	0.730864	0.602543	1.09115	0.1576
2	3534.9	SHAM	MALE	20.3532	28.4645	8.11126	0.695753	0.617387
3	3596.3	SHAM	MALE	19.9011	27.4575	7.55637	0.140867	0.906974
4	3619.2	SHAM	MALE	20.0932	27.5328	7.43962	0.0241184	0.983421
5	3355.5	SHAM	female	19.6184	26.4896	6.87123	-0.544268	1.45828
6	3597.7	SHAM	FEMALE	19.9446	27.336	7.39138	-0.0241184	1.01686
7	3373.5	SHAM	FEMALE	20.2757	26.6478	6.37219	-1.04331	2.06096
8	3621.2	SHAM	FEMALE	20.3799	27.6806	7.30075	-0.114748	1.08279
9	3847.4	0MG	MALE	19.8211	26.9179	7.09689	-0.318615	1.24713	0.672123	0.0957296
10	3364.6	0MG	MALE	19.6951	27.6621	7.96699	0.551489	0.682316
11	3528.2	0MG	MALE	19.8312	27.6604	7.82917	0.413671	0.75071
12	3634.2	0MG	MALE	19.9891	28.2019	8.2129	0.797394	0.575388
13	3637.4	0MG	female	19.8432	28.2062	8.36303	0.947525	0.518521
14	3719.10	0MG	female	19.7366	27.5807	7.84412	0.428614	0.742975
15	3526.4	0MG	FEMALE	20.0671	29.7152	9.64806	2.23256	0.212781
16	3527.1	0MG	FEMALE	19.7721	27.8154	8.04331	0.627804	0.647161
17	3412.11	6MG	MALE	19.9279	28.268	8.34006	0.924557	0.526842	0.689324	0.0428984
18	3633.5	6MG	MALE	19.8499	27.8015	7.95158	0.536081	0.689642
19	3542.8	6MG	MALE	20.1739	28.1395	7.96556	0.550058	0.682992
20	3529.2	6MG	MALE	20.2501	27.9132	7.66314	0.247635	0.842276
21	3403.9	6MG	FEMALE	19.9297	28.2255	8.29571	0.880207	0.543289
22	3494.1	6MG	FEMALE	19.4457	27.5998	8.15408	0.738577	0.59933
23	3525.7	6MG	FEMALE	20.0196	27.8377	7.81811	0.402611	0.756488
24	3536.9	6MG	FEMALE	20.019	27.6293	7.61024	0.194736	0.873732
	Ptgs2	SHAM	Median	7.4155
Sex-Specific qRT-RT-PCR Results-ddCt Method
Graphs contain 2^(-ddCt) values
	ID	TXT	Sex	18s	Ptgs2	dCt	ddCt	2^(-ddCt)	Avg	SE
1	3502.6	SHAM	MALE	19.6358	27.7822	8.14637	0.312553	0.805215	1.03913	0.113499
2	3534.9	SHAM	MALE	20.3532	28.4645	8.11126	0.277443	0.825052
3	3596.3	SHAM	MALE	19.9011	27.4575	7.55637	-0.277443	1.21204
4	3619.2	SHAM	MALE	20.0932	27.5328	7.43962	-0.394192	1.31421
5	3355.5	SHAM	female	19.6184	26.4896	6.87123	-0.21476	1.16051	1.11789	0.164973
6	3597.7	SHAM	FEMALE	19.9446	27.336	7.39138	0.305389	0.809224
7	3373.5	SHAM	FEMALE	20.2757	26.6478	6.37219	-0.713806	1.64013
8	3621.2	SHAM	FEMALE	20.3799	27.6806	7.30075	0.21476	0.86169
9	3847.4	0MG	MALE	19.8211	26.9179	7.09689	-0.736925	1.66662	1.08765	0.172271
10	3364.6	0MG	MALE	19.6951	27.6621	7.96699	0.133179	0.91182
11	3528.2	0MG	MALE	19.8312	27.6604	7.82917	-0.00463867	1.00322
12	3634.2	0MG	MALE	19.9891	28.2019	8.2129	0.379084	0.768926
13	3637.4	0MG	female	19.8432	28.2062	8.36303	1.27703	0.412643	0.422064	0.0795421
14	3719.10	0MG	female	19.7366	27.5807	7.84412	0.758121	0.591266
15	3526.4	0MG	FEMALE	20.0671	29.7152	9.64806	2.56207	0.169333
16	3527.1	0MG	FEMALE	19.7721	27.8154	8.04331	0.957312	0.515016
17	3412.11	6MG	MALE	19.9279	28.268	8.34006	0.506247	0.704052	0.915993	0.0745362
18	3633.5	6MG	MALE	19.8499	27.8015	7.95158	0.117771	0.92161
19	3542.8	6MG	MALE	20.1739	28.1395	7.96556	0.131748	0.912725
20	3529.2	6MG	MALE	20.2501	27.9132	7.66314	-0.170675	1.12559
21	3403.9	6MG	FEMALE	19.9297	28.2255	8.29571	1.20971	0.432354	0.551662	0.0518353
22	3494.1	6MG	FEMALE	19.4457	27.5998	8.15408	1.06808	0.476952
23	3525.7	6MG	FEMALE	20.0196	27.8377	7.81811	0.732119	0.602019
24	3536.9	6MG	FEMALE	20.019	27.6293	7.61024	0.524244	0.695323
	Ptgs2	Male/SHAM	Median	7.83381
	Ptgs2	Female/SHAM	Median	7.08599

## Sheet: Figure c
Gpx2 Gene Expression
Compiled qRT-RT-PCR Results-ddCt Method
Graphs contain 2^(-ddCt) values
	ID	TXT	Sex	18s	Gpx2	dCt	ddCt	2^(-ddCt)	Avg	SE
1	3502.6	SHAM	MALE	19.6358	30.241	10.6051	0.0815268	0.945057	1.00413	0.0614434
2	3534.9	SHAM	MALE	20.3532	30.6092	10.256	-0.267612	1.20381
3	3596.3	SHAM	MALE	19.9011	30.8883	10.9872	0.463607	0.725171
4	3619.2	SHAM	MALE	20.0932	30.9092	10.816	0.292413	0.816535
5	3355.5	SHAM	female	19.6184	29.9746	10.3563	-0.167327	1.12298
6	3597.7	SHAM	FEMALE	19.9446	30.3867	10.4421	-0.0815268	1.05814
7	3373.5	SHAM	FEMALE	20.2757	30.4788	10.2031	-0.32046	1.24873
8	3621.2	SHAM	FEMALE	20.3799	31.0354	10.6555	0.131932	0.912608
9	3847.4	0MG	MALE	19.8211	30.2436	10.4225	-0.101052	1.07256	0.878367	0.129717
10	3364.6	0MG	MALE	19.6951	30.324	10.6289	0.105281	0.929624
11	3528.2	0MG	MALE	19.8312	31.1019	11.2706	0.74706	0.595817
12	3634.2	0MG	MALE	19.9891	32.6182	12.6291	2.10556	0.232361
13	3637.4	0MG	female	19.8432	30.4801	10.637	0.11337	0.924426
14	3719.10	0MG	female	19.7366	30.5713	10.8347	0.311147	0.806001
15	3526.4	0MG	FEMALE	20.0671	29.9058	9.83875	-0.684827	1.60751
16	3527.1	0MG	FEMALE	19.7721	30.5155	10.7435	0.219871	0.858642
17	3412.11	6MG	MALE	19.9279	30.4973	10.5693	0.0457487	0.968787	0.629258	0.0752396
18	3633.5	6MG	MALE	19.8499	30.5181	10.6681	0.144563	0.904654
19	3542.8	6MG	MALE	20.1739	31.5679	11.394	0.870416	0.546989
20	3529.2	6MG	MALE	20.2501	31.7802	11.5302	1.00659	0.49772
21	3403.9	6MG	FEMALE	19.9297	31.126	11.1963	0.672715	0.627325
22	3494.1	6MG	FEMALE	19.4457	30.8151	11.3694	0.845803	0.556401
23	3525.7	6MG	FEMALE	20.0196	32.5108	12.4912	1.96763	0.255673
24	3536.9	6MG	FEMALE	20.019	31.1064	11.0874	0.5638	0.676518
	Gpx2	SHAM	Median	10.5236
Sex-Specific qRT-RT-PCR Results-ddCt Method
Graphs contain 2^(-ddCt) values
	ID	TXT	Sex	18s	Gpx2	dCt	ddCt	2^(-ddCt)	Avg	SE
1	3502.6	SHAM	MALE	19.6358	30.241	10.6051	-0.105443	1.07582	1.05031	0.102538
2	3534.9	SHAM	MALE	20.3532	30.6092	10.256	-0.454581	1.37038
3	3596.3	SHAM	MALE	19.9011	30.8883	10.9872	0.276637	0.825513
4	3619.2	SHAM	MALE	20.0932	30.9092	10.816	0.105443	0.929519
5	3355.5	SHAM	female	19.6184	29.9746	10.3563	-0.0429001	1.03018	0.995907	0.0555597
6	3597.7	SHAM	FEMALE	19.9446	30.3867	10.4421	0.0429001	0.970702
7	3373.5	SHAM	FEMALE	20.2757	30.4788	10.2031	-0.196033	1.14554
8	3621.2	SHAM	FEMALE	20.3799	31.0354	10.6555	0.256359	0.837198
9	3847.4	0MG	MALE	19.8211	30.2436	10.4225	-0.288022	1.22097	0.805499	0.18462
10	3364.6	0MG	MALE	19.6951	30.324	10.6289	-0.0816889	1.05826
11	3528.2	0MG	MALE	19.8312	31.1019	11.2706	0.56009	0.67826
12	3634.2	0MG	MALE	19.9891	32.6182	12.6291	1.91859	0.264513
13	3637.4	0MG	female	19.8432	30.4801	10.637	0.237797	0.848039	0.79171	0.0222215
14	3719.10	0MG	female	19.7366	30.5713	10.8347	0.435574	0.7394
15	3527.1	0MG	FEMALE	19.7721	30.5155	10.7435	0.344297	0.787691
16	3412.11	6MG	MALE	19.9279	30.4973	10.5693	-0.141221	1.10284	0.830484	0.119043
17	3633.5	6MG	MALE	19.8499	30.5181	10.6681	-0.042407	1.02983
18	3542.8	6MG	MALE	20.1739	31.5679	11.394	0.683446	0.622676
19	3529.2	6MG	MALE	20.2501	31.7802	11.5302	0.819625	0.566589
20	3403.9	6MG	FEMALE	19.9297	31.126	11.1963	0.797142	0.575488	0.485269	0.0749803
21	3494.1	6MG	FEMALE	19.4457	30.8151	11.3694	0.97023	0.510425
22	3525.7	6MG	FEMALE	20.0196	32.5108	12.4912	2.09205	0.234547
23	3536.9	6MG	FEMALE	20.019	31.1064	11.0874	0.688227	0.620616
	Gpx2	Male/SHAM	Median	10.7106
	Gpx2	Female/SHAM	Median	10.3992

## Sheet: Figure d
Gpx3 Gene Expression
Compiled qRT-RT-PCR Results-ddCt Method
Graphs contain 2^(-ddCt) values
	ID	TXT	Sex	18s	Gpx3	dCt	ddCt	2^(-ddCt)	Avg	SE
1	3502.6	SHAM	MALE	19.6358	20.559	0.923187	0.022295	0.984665	1.09001	0.0739938
2	3534.9	SHAM	MALE	20.3532	20.6908	0.337593	-0.563299	1.47764
3	3596.3	SHAM	MALE	19.9011	20.8971	0.995966	0.0950737	0.936224
4	3619.2	SHAM	MALE	20.0932	21.2946	1.20138	0.300486	0.811979
5	3355.5	SHAM	female	19.6184	20.0915	0.473066	-0.427826	1.3452
6	3597.7	SHAM	FEMALE	19.9446	20.8232	0.878597	-0.022295	1.01557
7	3373.5	SHAM	FEMALE	20.2757	20.9545	0.67881	-0.222082	1.16642
8	3621.2	SHAM	FEMALE	20.3799	21.3065	0.9266	0.0257072	0.982339
9	3847.4	0MG	MALE	19.8211	21.1446	1.32349	0.422596	0.746081	0.82377	0.0823734
10	3364.6	0MG	MALE	19.6951	21.1011	1.40594	0.505049	0.704637
11	3528.2	0MG	MALE	19.8312	21.0735	1.24224	0.341345	0.789305
13	3637.4	0MG	female	19.8432	21.1676	1.32446	0.423573	0.745576
14	3719.10	0MG	female	19.7366	20.1893	0.452747	-0.448145	1.36428
15	3526.4	0MG	FEMALE	20.0671	21.7573	1.69019	0.789293	0.578627
16	3527.1	0MG	FEMALE	19.7721	20.9281	1.15608	0.255184	0.83788
17	3412.11	6MG	MALE	19.9279	20.8446	0.916677	0.0157852	0.989118	0.828081	0.0378712
19	3542.8	6MG	MALE	20.1739	21.2288	1.05486	0.153971	0.898773
20	3529.2	6MG	MALE	20.2501	21.2851	1.03504	0.13415	0.911207
21	3403.9	6MG	FEMALE	19.9297	21.1497	1.21997	0.31908	0.801581
22	3494.1	6MG	FEMALE	19.4457	20.7983	1.3526	0.451706	0.731178
23	3525.7	6MG	FEMALE	20.0196	21.2135	1.19391	0.29302	0.816192
24	3536.9	6MG	FEMALE	20.019	21.5447	1.52567	0.624781	0.648518
	Gpx3	SHAM	Median	0.900892
Sex-Specific qRT-RT-PCR Results-ddCt Method
Graphs contain 2^(-ddCt) values
	ID	TXT	Sex	18s	Gpx3	dCt	ddCt	2^(-ddCt)	Avg	SE
1	3502.6	SHAM	MALE	19.6358	20.559	0.923187	-0.0363894	1.02554	1.09633	0.131927
2	3534.9	SHAM	MALE	20.3532	20.6908	0.337593	-0.621984	1.53899
3	3596.3	SHAM	MALE	19.9011	20.8971	0.995966	0.0363894	0.975092
4	3619.2	SHAM	MALE	20.0932	21.2946	1.20138	0.241801	0.845689
5	3355.5	SHAM	female	19.6184	20.0915	0.473066	-0.305637	1.23596	1.03583	0.0659794
6	3597.7	SHAM	FEMALE	19.9446	20.8232	0.878597	0.0998936	0.933102
7	3373.5	SHAM	FEMALE	20.2757	20.9545	0.67881	-0.0998936	1.07169
8	3621.2	SHAM	FEMALE	20.3799	21.3065	0.9266	0.147896	0.902566
9	3847.4	0MG	MALE	19.8211	21.1446	1.32349	0.363912	0.777055	0.777673	0.0180017
10	3364.6	0MG	MALE	19.6951	21.1011	1.40594	0.446364	0.73389
11	3528.2	0MG	MALE	19.8312	21.0735	1.24224	0.28266	0.822074
12	3637.4	0MG	female	19.8432	21.1676	1.32446	0.545761	0.68503	0.81	0.134954
13	3719.10	0MG	female	19.7366	20.1893	0.452747	-0.325956	1.2535
14	3526.4	0MG	FEMALE	20.0671	21.7573	1.69019	0.911482	0.531639
15	3527.1	0MG	FEMALE	19.7721	20.9281	1.15608	0.377373	0.769838
16	3412.11	6MG	MALE	19.9279	20.8446	0.916677	-0.0428991	1.03018	0.971768	0.0208209
17	3542.8	6MG	MALE	20.1739	21.2288	1.05486	0.0952864	0.936086
18	3529.2	6MG	MALE	20.2501	21.2851	1.03504	0.0754652	0.949036
19	3403.9	6MG	FEMALE	19.9297	21.1497	1.21997	0.441269	0.736487	0.688513	0.0305534
20	3494.1	6MG	FEMALE	19.4457	20.7983	1.3526	0.573895	0.671801
21	3525.7	6MG	FEMALE	20.0196	21.2135	1.19391	0.415209	0.749911
22	3536.9	6MG	FEMALE	20.019	21.5447	1.52567	0.746969	0.595854
	Gpx3	Male/SHAM	Median	0.959577
	Gpx3	Female/SHAM	Median	0.778704

## Sheet: Figure e
Txnrd1 Gene Expression
Compiled qRT-RT-PCR Results-ddCt Method
Graphs contain 2^(-ddCt) values
	ID	TXT	Sex	18s	Txnrd1	dCt	ddCt	2^(-ddCt)	Avg	SE
1	3502.6	SHAM	MALE	19.6358	25.2847	5.64885	-0.0471659	1.03323	0.979741	0.0303428
2	3534.9	SHAM	MALE	20.3532	26.0152	5.66198	-0.0340319	1.02387
3	3596.3	SHAM	MALE	19.9011	25.5937	5.69262	-0.00339031	1.00235
4	3619.2	SHAM	MALE	20.0932	25.8391	5.74589	0.0498762	0.966019
5	3355.5	SHAM	female	19.6184	25.1693	5.5509	-0.145116	1.10582
6	3597.7	SHAM	FEMALE	19.9446	25.9616	6.01698	0.320968	0.800533
7	3373.5	SHAM	FEMALE	20.2757	25.9751	5.6994	0.00339031	0.997653
8	3621.2	SHAM	FEMALE	20.3799	26.2144	5.83454	0.13853	0.908444
9	3847.4	0MG	MALE	19.8211	25.8811	6.06005	0.364038	0.776987	0.814724	0.0316925
10	3364.6	0MG	MALE	19.6951	25.592	5.89686	0.200845	0.870041
11	3528.2	0MG	MALE	19.8312	26.0365	6.20523	0.509219	0.702603
12	3634.2	0MG	MALE	19.9891	25.746	5.7569	0.0608931	0.95867
13	3637.4	0MG	female	19.8432	26.0224	6.17917	0.483161	0.715408
14	3719.10	0MG	female	19.7366	25.7706	6.03408	0.338067	0.791101
15	3526.4	0MG	FEMALE	20.0671	25.8627	5.79562	0.0996046	0.933289
16	3527.1	0MG	FEMALE	19.7721	25.8457	6.07365	0.377641	0.769695
17	3412.11	6MG	MALE	19.9279	25.7551	5.82712	0.131106	0.913131	0.880296	0.0324612
18	3633.5	6MG	MALE	19.8499	25.4427	5.59281	-0.1032	1.07415
19	3542.8	6MG	MALE	20.1739	26.179	6.0051	0.309085	0.807154
20	3529.2	6MG	MALE	20.2501	26.1411	5.89109	0.195075	0.873527
21	3403.9	6MG	FEMALE	19.9297	25.9802	6.05046	0.354449	0.782168
22	3494.1	6MG	FEMALE	19.4457	25.3482	5.90255	0.206534	0.866617
23	3525.7	6MG	FEMALE	20.0196	26.0698	6.05018	0.354165	0.782322
24	3536.9	6MG	FEMALE	20.019	25.7992	5.78023	0.0842161	0.943297
	Txnrd1	SHAM	Median	5.69601
Sex-Specific qRT-RT-PCR Results-ddCt Method
Graphs contain 2^(-ddCt) values
	ID	TXT	Sex	18s	Txnrd1	dCt	ddCt	2^(-ddCt)	Avg	SE
1	3502.6	SHAM	MALE	19.6358	25.2847	5.64885	-0.0284548	1.01992	0.993401	0.0127568
2	3534.9	SHAM	MALE	20.3532	26.0152	5.66198	-0.0153208	1.01068
3	3596.3	SHAM	MALE	19.9011	25.5937	5.69262	0.0153208	0.989437
4	3619.2	SHAM	MALE	20.0932	25.8391	5.74589	0.0685873	0.953571
5	3355.5	SHAM	female	19.6184	25.1693	5.5509	-0.216076	1.16157	1.00116	0.0590591
6	3597.7	SHAM	FEMALE	19.9446	25.9616	6.01698	0.250008	0.840892
7	3373.5	SHAM	FEMALE	20.2757	25.9751	5.6994	-0.0675697	1.04795
8	3621.2	SHAM	FEMALE	20.3799	26.2144	5.83454	0.0675697	0.954244
9	3847.4	0MG	MALE	19.8211	25.8811	6.06005	0.382749	0.766975	0.816418	0.0475749
10	3364.6	0MG	MALE	19.6951	25.592	5.89686	0.219556	0.85883
11	3528.2	0MG	MALE	19.8312	26.0365	6.20523	0.52793	0.693549
12	3634.2	0MG	MALE	19.9891	25.746	5.7569	0.0796041	0.946317
13	3637.4	0MG	female	19.8432	26.0224	6.17917	0.412201	0.751476	0.842825	0.0422594
14	3719.10	0MG	female	19.7366	25.7706	6.03408	0.267107	0.830984
15	3526.4	0MG	FEMALE	20.0671	25.8627	5.79562	0.0286446	0.980341
16	3527.1	0MG	FEMALE	19.7721	25.8457	6.07365	0.306681	0.8085
17	3412.11	6MG	MALE	19.9279	25.7551	5.82712	0.149817	0.901364	0.905175	0.0485271
18	3633.5	6MG	MALE	19.8499	25.4427	5.59281	-0.0844889	1.06031
19	3542.8	6MG	MALE	20.1739	26.179	6.0051	0.327796	0.796753
20	3529.2	6MG	MALE	20.2501	26.1411	5.89109	0.213786	0.862271
21	3403.9	6MG	FEMALE	19.9297	25.9802	6.05046	0.283489	0.821602	0.886131	0.0352301
22	3494.1	6MG	FEMALE	19.4457	25.3482	5.90255	0.135574	0.910307
23	3525.7	6MG	FEMALE	20.0196	26.0698	6.05018	0.283205	0.821763
24	3536.9	6MG	FEMALE	20.019	25.7992	5.78023	0.0132561	0.990854
	Txnrd1	Male/SHAM	Median	5.6773
	Txnrd1	Female/SHAM	Median	5.76697

## Sheet: Figure f
Mapk1 Gene Expression
Compiled qRT-RT-PCR Results-ddCt Method
Graphs contain 2^(-ddCt) values
	ID	TXT	Sex	18s	Mapk1	dCt	ddCt	2^(-ddCt)	Avg	SE
1	3502.6	SHAM	MALE	19.6358	25.2461	5.61023	-0.136005	1.09886	1.00368	0.0317369
2	3534.9	SHAM	MALE	20.3532	26.129	5.77576	0.0295219	0.979745
3	3596.3	SHAM	MALE	19.9011	25.4785	5.57738	-0.168858	1.12417
4	3619.2	SHAM	MALE	20.0932	25.9072	5.814	0.0677643	0.954115
5	3355.5	SHAM	female	19.6184	25.2436	5.62517	-0.121067	1.08754
6	3597.7	SHAM	FEMALE	19.9446	25.9088	5.96422	0.217983	0.859766
7	3373.5	SHAM	FEMALE	20.2757	25.9924	5.71671	-0.0295219	1.02067
8	3621.2	SHAM	FEMALE	20.3799	26.2708	5.89095	0.144711	0.904561
9	3847.4	0MG	MALE	19.8211	25.7699	5.94883	0.202599	0.868984	0.879864	0.0327315
10	3364.6	0MG	MALE	19.6951	25.5284	5.83327	0.0870323	0.941457
11	3528.2	0MG	MALE	19.8312	26.0242	6.19294	0.446709	0.733715
12	3634.2	0MG	MALE	19.9891	25.9396	5.95058	0.204342	0.867935
13	3637.4	0MG	female	19.8432	26.0279	6.18476	0.438522	0.73789
14	3719.10	0MG	female	19.7366	25.5745	5.83791	0.0916729	0.938434
15	3526.4	0MG	FEMALE	20.0671	25.8113	5.7442	-0.00203323	1.00141
16	3527.1	0MG	FEMALE	19.7721	25.5937	5.82162	0.075388	0.949087
17	3412.11	6MG	MALE	19.9279	25.8765	5.94852	0.20229	0.86917	0.822433	0.0123773
18	3542.8	6MG	MALE	20.1739	26.2731	6.0992	0.352962	0.782975
19	3529.2	6MG	MALE	20.2501	26.2657	6.01567	0.26944	0.829642
20	3403.9	6MG	FEMALE	19.9297	25.9262	5.99642	0.250183	0.84079
21	3494.1	6MG	FEMALE	19.4457	25.5329	6.08719	0.340954	0.789519
22	3525.7	6MG	FEMALE	20.0196	25.9776	5.95798	0.21175	0.863489
23	3536.9	6MG	FEMALE	20.019	26.121	6.10201	0.35578	0.781447
	Mapk1	SHAM	Median	5.74623
Sex-Specific qRT-RT-PCR Results-ddCt Method
Graphs contain 2^(-ddCt) values
	ID	TXT	Sex	18s	Mapk1	dCt	ddCt	2^(-ddCt)	Avg	SE
1	3502.6	SHAM	MALE	19.6358	25.2461	5.61023	-0.0827637	1.05904	1.00157	0.0353725
2	3534.9	SHAM	MALE	20.3532	26.129	5.77576	0.0827637	0.944247
3	3596.3	SHAM	MALE	19.9011	25.4785	5.57738	-0.115616	1.08344
4	3619.2	SHAM	MALE	20.0932	25.9072	5.814	0.121006	0.919546
5	3355.5	SHAM	female	19.6184	25.2436	5.62517	-0.178661	1.13183	1.00757	0.0471232
6	3597.7	SHAM	FEMALE	19.9446	25.9088	5.96422	0.160389	0.894784
7	3373.5	SHAM	FEMALE	20.2757	25.9924	5.71671	-0.0871162	1.06224
8	3621.2	SHAM	FEMALE	20.3799	26.2708	5.89095	0.0871162	0.941403
9	3847.4	0MG	MALE	19.8211	25.7699	5.94883	0.25584	0.837499	0.822116	0.0361672
10	3364.6	0MG	MALE	19.6951	25.5284	5.83327	0.140274	0.907347
11	3528.2	0MG	MALE	19.8312	26.0242	6.19294	0.49995	0.707131
12	3634.2	0MG	MALE	19.9891	25.9396	5.95058	0.257584	0.836488
13	3637.4	0MG	female	19.8432	26.0279	6.18476	0.380928	0.767943	0.943634	0.0522121
14	3719.10	0MG	female	19.7366	25.5745	5.83791	0.0340786	0.976655
15	3526.4	0MG	FEMALE	20.0671	25.8113	5.7442	-0.0596275	1.0422
16	3527.1	0MG	FEMALE	19.7721	25.5937	5.82162	0.0177937	0.987742
17	3412.11	6MG	MALE	19.9279	25.8765	5.94852	0.255531	0.837679	0.852617	0.0501202
18	3633.5	6MG	MALE	19.8499	25.5163	5.6664	-0.0265884	1.0186
19	3542.8	6MG	MALE	20.1739	26.2731	6.0992	0.406204	0.754606
20	3529.2	6MG	MALE	20.2501	26.2657	6.01567	0.322681	0.799582
21	3403.9	6MG	FEMALE	19.9297	25.9262	5.99642	0.192589	0.875034	0.852161	0.0179002
22	3494.1	6MG	FEMALE	19.4457	25.5329	6.08719	0.28336	0.821675
23	3525.7	6MG	FEMALE	20.0196	25.9776	5.95798	0.154156	0.898658
24	3536.9	6MG	FEMALE	20.019	26.121	6.10201	0.298185	0.813275
	Mapk1	Male/SHAM	Median	5.69299
	Mapk1	Female/SHAM	Median	5.80383
