# Supplementary material for: Flavored e-cigarettes modulate embryo development, fetal growth, and potentiate early fetal demise without nicotine
Source: Commun Med (Lond). 2025 Aug 28;5:373. doi: 10.1038/s43856-025-01094-0 (PMC12394398; doi:10.1038/s43856-025-01094-0)
Supplement: Supplementary file 7 — Supplementary Data 4 [file 43856_2025_1094_MOESM7_ESM.xlsx]

## Sheet: Figure e
Average Placental Area
Placenta Number	Region	Area	Mean	Min	Max	Percent of Whole			Avg. Labrynth	SD	SEM	Avg. Decidua	SD	SEM	Avg. Junctional Zone	SD	SEM
3355.9 sham	Whole	69053606	40.019	22	204			Sham	0.37958	0.0650741	0.029102	0.355403	0.0417662	0.0186784	0.250339	0.0371876	0.0166308
	Labrynth	21305391	44.419	22	204	0.308534		0mg	0.428941	0.0412042	0.0184271	0.282142	0.0898428	0.0401789	0.275004	0.0523962	0.0234323
	Desidua	25293373	37.994	22	203	0.366286		6mg	0.402684	0.0620518	0.0277504	0.341291	0.0900081	0.0402528	0.232975	0.0423998	0.0189618
	Junctional Zone	20270008	38.224	22	198	0.29354
3373.9 sham	Whole	80512596	31.875	0	255
	Labrynth	26209440	39.256	0	243	0.325532
	Desidua	34068612	29.284	0	255	0.423146
	Junctional Zone	18428256	27.794	0	254	0.228887		Labyrinth
3414.4 sham	Whole	76794035	14.48	0	255			SHAM	VAPE	VAPE NIC
	Labrynth	34549902	19.736	0	222	0.449903		0.308534	0.444434	0.476889
	Desidua	25225535	9.8	0	255	0.328483		0.325532	0.401313	0.345639
	Junctional Zone	16366646	11.055	0	193	0.213124		0.449903	0.479466	0.461187
3502 sham	Whole	76847649	23.489	0	255			0.371438	0.44509	0.351507
	Labrynth	28544125	28.427	0	255	0.371438		0.442494	0.374405	0.378198
	Desidua	26109849	22.944	0	255	0.339761
	Junctional Zone	22073021	18.185	0	241	0.287231
3534.9 sham	Whole	83217838	53.931	0	210
	Labrynth	36823404	59.397	0	200	0.442494		Decidua
	Desidua	26574576	48.439	0	210	0.319337		SHAM	VAPE	VAPE NIC
	Junctional Zone	19049472	51.855	0	210	0.228911		0.366286	0.201853	0.228273
3357.5 0mg	Whole	75628446	10.639	0	213			0.423146	0.289819	0.337084
	Labrynth	33611839	12.581	0	206	0.444434		0.328483	0.192516	0.280253
	Desidua	15265857	12.482	0	213	0.201853		0.339761	0.315363	0.430784
	Junctional Zone	24201123	7.076	0	189	0.32		0.319337	0.411158	0.430063
3364.6 0mg	Whole	59553760	41.696	0	255
	Labrynth	23899696	48.686	0	255	0.401313
	Desidua	17259808	34.935	0	255	0.289819
	Junctional Zone	17586848	37.617	0	248	0.29531		Junctional Zone
3504 0mg	Whole	91142571	26.572	0	255			SHAM	VAPE	VAPE NIC
	Labrynth	43699774	33.077	0	255	0.479466		0.29354	0.32	0.272876
	Desidua	17546363	18.318	0	216	0.192516		0.228887	0.29531	0.274057
	Junctional Zone	29225931	21.574	0	220	0.320662		0.213124	0.320662	0.235753
3527.1 0mg	Whole	62737181	18.883	0	237			0.287231	0.23185	0.205158
	Labrynth	27923695	19.87	0	237	0.44509		0.228911	0.207199	0.177032
	Desidua	19784963	19.508	0	218	0.315363
	Junctional Zone	14545622	17.387	0	188	0.23185
3535 0mg	Whole	79026672	39.061	24	241
	Labrynth	29587944	42.102	24	241	0.374405
	Desidua	32492472	36.349	24	198	0.411158
	Junctional Zone	16374228	38.395	24	201	0.207199
3403.2 6mg	Whole	72346709	24.444	0	208
	Labrynth	34501333	30.206	0	208	0.476889
	Desidua	16514827	17.836	0	184	0.228273
	Junctional Zone	19741706	19.071	0	195	0.272876
3412.5 6mg	Whole	59076084	15.783	0	210
	Labrynth	20418996	19.1	0	186	0.345639
	Desidua	19913592	13.24	0	194	0.337084
	Junctional Zone	16190196	13.944	0	210	0.274057
3528.8 6mg	Whole	53397935	24.717	0	232
	Labrynth	24626437	29.581	0	219	0.461187
	Desidua	14964931	19.145	0	232	0.280253
	Junctional Zone	12588734	22.364	0	219	0.235753
3529 6mg	Whole	95684609	31.34	21	211
	Labrynth	33633844	31.352	21	206	0.351507
	Desidua	41219416	29.017	21	211	0.430784
	Junctional Zone	19630476	22.963	21	203	0.205158
3536.5 6mg	Whole	66892509	31.525	17	196
	Labrynth	25298619	34.873	17	192	0.378198
	Desidua	28767998	29.028	17	196	0.430063
	Junctional Zone	11842095	30.765	17	189	0.177032

## Sheet: Figure f
Average uNK Cell Count
Placenta	UNK cell count for ROI
SHAM	236			Average UNK Cell Count	SD	SEM
SHAM	283		SHAM	301.4	73.2209	32.7454
SHAM	271		VAPE	287.8	164.712	73.6617
SHAM	427		VAPE NIC	252.4	52.4481	23.4555
SHAM	290
VAPE	593
VAPE	208
VAPE	178
VAPE	340
VAPE	120
VAPE NIC	270
VAPE NIC	304
VAPE NIC	164
VAPE NIC	258
VAPE NIC	266
